# Supplementary material for: Cannabidiol Regulates PPARγ-Dependent Vesicle Formation as well as Cell Death in A549 Human Lung Cancer Cells
Source: Pharmaceuticals (Basel). 2022 Jul 6;15(7):836. doi: 10.3390/ph15070836 (PMC9319361; doi:10.3390/ph15070836)
Supplement: Supplementary file 1 [file pharmaceuticals-15-00836-s001.zip]

Archive with 1 entries (1 files):
- pharmaceuticals-1783893-supplementary.pdf
